# Supplementary material for: The role of DSC MR perfusion in predicting IDH mutation and 1p19q codeletion status in gliomas: meta-analysis and technical considerations
Source: Neuroradiology. 2023 May 13;65(7):1111–26. doi: 10.1007/s00234-023-03154-5 (PMC10272274; doi:10.1007/s00234-023-03154-5)
Supplement: Supplementary file 1 — Supplementary file1 (XLSX 14 KB) [file 234_2023_3154_MOESM1_ESM.xlsx]

## Sheet: IDH
REVIEW Quesstion: What is the current performance of DSC MR perfusion in identifying IDH mutation and 1p19q codeletion status in glioma patients?
Domain 1: Patient selection						Domain 2: Index Test				Domain 3: Reference Standard					Domain 4: Flow and timing
Review Question: what is the current performance of DSC MR perfusion in identifying IDH mutation and 1p19q codeletion in glioma patients?	1) Was a consecutive or random sample of patients enrolled?	2) Was a case-control design avoided?	3) Did the study avoid inappropriate exclusions?	Risk of bias Could the selection of patients have introduced bias? (based on 1-4)	Concerns regarding applicability Are there concerns that the included patients do not match the review question? (based on i, ii, iii and iv)	1) Describe the index test and how it was conducted and interpreted	2)Were the index test results interpreted without knowledge of the results of the reference standard?	Risk of bias Could the conduct or interpretation of the index test have introduced bias? (based on 1) and 2))	Concerns regarding applicability Is there concern that the index test, its conduct, or interpretation differ from the review question?	1) Describe the reference standard and how it was conducted and interpreted	2) Is the reference standard likely to correctly classify the target condition?	3) Were the reference standard results interpreted without knowledge of the results of the index test?	Risk of bias Could the reference standard, its conduct or its interpretation have introduced bias? (from 2) and 3))	Concerns regarding applicability Are there concerns that the target condiction as defined by the reference standard does not match the review question?	Describe any patients who did not receive the index test and/or reference standard	1) Was there an appropriate interval between index test(s) and reference standard?	2) Did all patients receive a reference standard?	3) Did all patients receive the same reference standard?	4) Were all patients included in the analysis?	Risk of bias Could the patient flow have introduced bias?
Brendle 2020	Yes	Yes	Yes	Low	Low	DSC	Unclear	Unclear	Low	IDH status as per genetic/molecular testing	Yes	Unclear	Low	Low		Unclear	Yes	Yes	Yes	Low
Choi 2019	Yes	Yes	Yes	Low	Low	DSC	Unclear	Unclear	Low	IDH status as per genetic/molecular testing	Yes	Unclear	Low	Low		Unclear	Yes	Yes	Yes	Low
Cindil 2021	Yes	Yes	Yes	Low	Low	DSC	Yes	Low	Low	IDH status as per genetic/molecular testing	Yes	Unclear	Low	Low		Yes (0-12 days)	Yes	Yes	Yes	Low
Guo 2021	Yes	Yes	No (3 excluded individuals lacking iVASO)	Low	Low	DSC	Yes	Low	Low	IDH status as per genetic/molecular testing	Yes	Unclear	Low	Low		Unclear	Yes	Yes	Yes	Low
Hempel 2019	Yes	Yes	Yes	Low	Low	DSC	Yes	Low	Low	IDH status as per genetic/molecular testing	Yes	Unclear	Low	Low		Yes (0-14 days)	Yes	Yes	Yes	Low
Kickingereder 2015	Yes	Yes	Yes	Low	Low	DSC	Unclear	Unclear	Low	IDH status as per genetic/molecular testing	Yes	Unclear	Low	Low		Unclear	Yes	Yes	Yes	Low
Lee 2015	Yes	Yes	No (excluded individuals lacking DWI )	Low	Low	DSC	Unclear	Unclear	Low	IDH status as per genetic/molecular testing	Yes	Unclear	Low	Low		Unclear	Yes	Yes	Yes	Low
Lee 2019	Yes	Yes	Yes	Low	Low	DSC	Yes	Low	Low	IDH status as per genetic/molecular testing	Yes	Unclear	Low	Low		Unclear	Yes	Yes	Yes	Low
Lee MH 2019	Yes	Yes	Unclear (not mentined)	Unclear	Low	DSC	Yes	Low	Low	IDH status as per genetic/molecular testing	Yes	Unclear	Low	Low		Unclear	Yes	Yes	Yes	Low
Song 2021	Yes	Yes	No (excluded incomplete 1p19q co-deletion and incomplete IDH mutation)	High	Low	DSC	Unclear	Unclear	Low	IDH status as per genetic/molecular testing	Yes	Unclear	Low	Low		Unclear	Yes	Yes	Yes	Low
Tan 2016	Yes	Yes	Unclear (not mentined)	Unclear	Low	DSC	Yes	Low	Low	IDH status as per genetic/molecular testing	Yes	Unclear	Low	Low		Unclear	Yes	Yes	Yes	Low
Wu 2020	Yes	Yes	Yes	Low	Low	DSC	Unclear	Unclear	Low	IDH status as per genetic/molecular testing	Yes	Unclear	Low	Low		Unclear	Yes	Yes	Yes	Low
Xing 2017	Yes	Yes	No (excluded individuals lacking DWI )	Low	Low	DSC	Yes	Low	Low	IDH status as per genetic/molecular testing	Yes	Unclear	Low	Low		Unclear	Yes	Yes	Yes	Low
Xing 2019	Yes	Yes	No (excluded individuals lacking DWI )	Low	Low	DSC	Yes	Low	Low	IDH status as per genetic/molecular testing	Yes	Unclear	Low	Low		Unclear	Yes	Yes	Yes	Low
Yang 2020	Yes	Yes	No (excluded individuals lacking DWI or SWI)	Low	Low	DSC	Yes	Low	Low	IDH status as per genetic/molecular testing	Yes	Unclear	Low	Low		Yes (0-5 days)	Yes	Yes	Yes	Low
Zhang 2020	Yes	Yes	No (1. excluded all patients who had trauma, 2. excluded all patients who did not have full moecular profile incl. MGMT, TERT etc.)	High	Low	DSC	Unclear	Unclear	Low	IDH status as per genetic/molecular testing	Yes	Unclear	Low	Low		Unclear	Yes	Yes	Yes	Low

## Sheet: Papers by cat
All
Study
Choi 2019
Cindil 2021
Guo 2021
Hempel 2020
Kickingereder 2015
Song 2021
Wu 2020
Zhang 2020
II
Paper and Year
Choi 2019
Hempel 2020
Tan 2016
iii
Study
Tan 2016
Wu 2020
iv
Study
Tan 2016
Wu 2020
1p19q
Paper and Year
Brendle 2020
Hempel 2017
Lee 2019
Yang 2020
